# Supplementary material for: Identification of reference genes for RT-qPCR in the Antarctic moss Sanionia uncinata under abiotic stress conditions
Source: PLoS One. 2018 Jun 19;13(6):e0199356. doi: 10.1371/journal.pone.0199356 (PMC6007896; doi:10.1371/journal.pone.0199356)
Supplement: S1 Table — (XLSX) [file pone.0199356.s005.xlsx]

## Sheet: S1 Table
S1 Table. Expression values of the 17 candidate genes of S. uncinata from the transcriptome under cold stress
Gene group	Accession	Gene symbol	Length (bp)	The best BLASTX hit against NCBI nr DB	MV	SD	CV	Con-A	Con-B	Con-C	Con-D	Cold_1h-A	Cold_1h-B	Cold_1h-C	Cold_1h-D	Cold_3h-A	Cold_3h-B	Cold_3h-C	Cold_3h-D	Cold_8h-A	Cold_8h-B	Cold_8h-C	Cold_8h-D
								FPKM	FPKM	FPKM	FPKM	FPKM	FPKM	FPKM	FPKM	FPKM	FPKM	FPKM	FPKM	FPKM	FPKM	FPKM	FPKM
1	MG020635	60S897	777	GAQ87545.1 60S ribosomal protein L23A [Klebsormidium nitens]	245.556	47.0488	0.191602	252.574	238.844	298.516	242.503	288.791	291.038	188.237	203.554	352.656	287.09	212.442	184.531	214.767	221.585	248.19	203.573
1	MG020639	E2.299	1040	XP_002991561.1 ubiquitin-conjugating enzyme 27, E2 [Selaginella moellendorffii]	37.0382	8.01853	0.216494	39.4623	37.3173	33.6066	43.8467	39.3997	32.4683	21.2802	33.5572	34.0222	41.514	21.3205	51.258	34.5597	40.5067	41.6935	46.7978
1	MG020640	E3.528	1301	XP_010932524.1 E3 ubiquitin ligase BIG BROTHER-related isoform X1 [Elaeis guineensis]	49.7744	7.48053	0.150289	45.8845	48.2718	50.0659	37.0344	50.2429	63.7068	56.2106	66.7774	49.3338	42.1735	44.8175	44.5072	46.0441	48.3361	52.625	50.3589
1	MG020641	EF1.278	1580	XP_017231714.1 elongation factor 1-delta-like [Daucus carota subsp. sativus]	580.894	116.803	0.201075	654.102	543.071	629.941	664.895	770.61	748.65	406.21	459.154	716.099	697.944	437.644	523.543	481.502	500.794	558.987	501.151
1	MG020644	HIS	701	XP_017230674.1 histone H3.3 isoform X1 [Daucus carota subsp. sativus]	245.907	49.5163	0.201362	228.862	266.752	174.505	203.744	325.668	312.373	234.725	186.43	301.677	325.914	237.818	215.027	206.311	213.383	278.353	222.974
1	MG020647	tIF	2123	XP_010247225.1 translation initiation factor eIF-2B subunit gamma [Nelumbo nucifera]	28.7027	5.85574	0.204013	31.9849	28.5844	25.0686	25.9373	44.1162	34.2205	30.8206	23.7837	21.7053	31.3523	28.6252	23.8111	23.7824	27.6079	22.5745	35.2692
2	MG020637	AKB	1390	XP_021286263.1 adenylate kinase 4 [Herrania umbratica]	72.7097	12.5821	0.173046	70.8618	69.5483	82.2912	87.2768	84.9273	79.5037	53.3037	47.0098	69.8546	70.534	75.0335	60.1718	89.2702	59.2967	79.6297	84.8421
2	MG020643	HMT	1012	XP_001767206.1 histone H3 methyltransferase complex, subunit CPS60/ASH2/BRE2 [Physcomitrella patens]	35.0413	5.43772	0.15518	29.4028	33.4407	35.9525	31.1536	33.2477	35.4157	31.2547	31.2358	33.3001	47.8951	37.607	31.8115	33.2645	34.7856	48.0009	32.893
2	MG020645	POB1	2123	XP_010658715.1 BTB/POZ domain-containing protein POB1 [Vitis vinifera]	42.1238	5.34754	0.126948	44.2867	41.5471	41.9058	41.7428	48.7117	39.5223	34.8998	47.5674	36.8215	32.1996	43.3246	35.9331	44.34	49.7517	49.9863	41.4413
2	MG020646	SPT	2008	KHN00617.1 serine palmitoyltransferase 2 [Glycine soja]	58.1909	9.36928	0.16101	54.9985	58.3344	44.3057	37.7063	57.8176	65.2266	70.4426	59.1667	56.5513	57.7847	70.7536	68.6585	50.715	54.1213	54.5539	69.9171
2	MG020649	UFD2	3343	XP_002992051.1 ubiquitin-protein ligase, UFD2 [Selaginella moellendorffii]	28.1819	7.33618	0.260315	23.8836	23.6408	34.2162	29.5976	30.6429	23.8746	35.9795	27.0984	18.9532	12.3768	31.4441	25.294	35.8381	42.1878	32.0855	23.7979
2	MG020650	UK552	1884	XP_018805708.1 uncharacterized protein LOC108979483 [Juglans regia]	271.033	24.7292	0.0912404	305.37	292.517	306.099	304.15	250.117	236.258	276.822	260.914	281.713	288.843	248.898	246.364	233.018	261.844	285.271	258.332
3	MG020636	ACT5	1290	AHZ58479.1 actin, partial [Syntrichia caninervis]	22.0563	11.7036	0.530623	196.367	226.062	318.099	305.172	502.317	234.151	77.067	169.918	84.7342	61.7486	122.151	136.709	303.531	202.581	235.006	353.393
3	MG020638	ARP9	2297	XP_001756914.1 actin-related protein ARP9 [Physcomitrella patens]	2.71389	1.5879	0.585102	2.92371	1.84319	0	2.99656	3.39786	2.67281	3.35128	0.646532	2.86587	7.04853	3.57524	2.40081	4.09812	2.39218	1.98709	1.22241
3	MG020642	GAPDH	1066	AFH88395.1 glyceraldehyde-3-phosphate dehydrogenase, partial [Eriobotrya japonica]	89.5335	33.2155	0.370984	71.0663	80.6441	20.1737	27.3139	100.53	116.942	134.408	103.72	104.491	91.3748	93.8551	145.89	97.8015	77.5284	101.43	65.3684
3	MG020651	SuTub	2320	BAC24800.1 alpha tubulin [Physcomitrella patens]	1460.12	493.373	0.337898	1534.37	1469.58	1318.38	1259.51	2491.87	2513.34	1199.45	1198.38	1928.01	1917.62	1167.98	1164.2	1057.22	1046.82	1032.52	1062.7
3	MG020648	TUB250	1956	XP_001778184.1 gamma tubulin [Physcomitrella patens]	16.0987	5.24237	0.325639	19.456	20.9238	14.6197	17.155	14.9634	11.5089	6.39523	18.2219	10.0965	8.73719	17.6338	21.615	14.8752	21.5373	14.001	25.8393
