# Supplementary material for: Identification of reference genes for RT-qPCR in the Antarctic moss Sanionia uncinata under abiotic stress conditions
Source: PLoS One. 2018 Jun 19;13(6):e0199356. doi: 10.1371/journal.pone.0199356 (PMC6007896; doi:10.1371/journal.pone.0199356)
Supplement: S2 Table — (XLSX) [file pone.0199356.s006.xlsx]

## Sheet: S2 Table
S2 Table. Expression values of LEA and Hsp70 in S. uncinata from the transcriptome under cold stress.
Accession	Gene symbol	Gene annotation	Cold 1h		Cold 3h		Cold 8h		MV	SD	CV	Con-A	Con-B	Con-C	Con-D	Cold_1h-A	Cold_1h-B	Cold_1h-C	Cold_1h-D	Cold_3h-A	Cold_3h-B	Cold_3h-C	Cold_3h-D	Cold_8h-A	Cold_8h-B	Cold_8h-C	Cold_8h-D
			Fold change	FDR p-value	Fold change	FDR p-value	Fold change	FDR p-value				FPKM	FPKM	FPKM	FPKM	FPKM	FPKM	FPKM	FPKM	FPKM	FPKM	FPKM	FPKM	FPKM	FPKM	FPKM	FPKM
MG020651	LEA	Late embryogenesis abundant protein	19.7044	1.77613e-08	24.3976	0	55.94	1.38281e-07	779.277	682.412	0.875698	24.1768	33.6017	27.4072	35.2507	420.98	747.635	485.878	777.579	753.954	782.131	740.616	734.654	2151.41	1189.29	1302.83	2261.05
MG721539	Hsp70	Heat shock protein 70	3.17516	0	3.01179	0	1.7504	0	1695.44	774.021	0.456532	767.082	728.08	728.649	734.504	2281.39	2327.68	2417.83	2477.97	1882.33	2085.03	2851.33	2776.03	1252.07	1221.07	1411.11	1184.83
